# Supplementary material for: Treatment effect modification due to comorbidity: Individual participant data meta-analyses of 120 randomised controlled trials
Source: PLoS Med. 2023 Jun 6;20(6):e1004176. doi: 10.1371/journal.pmed.1004176 (PMC10243630; doi:10.1371/journal.pmed.1004176)
Supplement: S1 Table — This table shows the coefficients and 95% CIs for the comorbidity–treatment interaction for each of the 6 most common comorbidities within each index condition. Each comorbidity was modelled separately. (XLSX) [file pmed.1004176.s002.xlsx]

## Sheet: Sheet1
Index condition	Treatment comparison	antacids	anxiety	arthritis	asthma_COPD	CV	diabetes	erectile	glaucoma	inflammatory	migraine	osteoporosis	pain	thromboembolic	thyroid
Ankylosing Spondylitis	Tumor necrosis factor alpha (TNF-) inhibitors (L04AB)	0.02 (-0.35 to 0.39)	0.03 (-0.17 to 0.23)		0.20 (-0.11 to 0.50)	0.06 (-0.16 to 0.28)						-0.10 (-0.42 to 0.21)	0.04 (-0.11 to 0.19)
Ankylosing Spondylitis	Interleukin inhibitors (L04AC)-IL6	-0.17 (-0.43 to 0.09)	-0.02 (-0.22 to 0.18)		0.11 (-0.14 to 0.37)	-0.10 (-0.33 to 0.13)						0.11 (-0.23 to 0.46)
Asthma	Selective beta-2-adrenoreceptor agonists (R03AC)	-1.99 (-7.15 to 3.17)	-3.52 (-9.95 to 2.91)	0.89 (-4.48 to 6.25)		-0.94 (-3.93 to 2.05)							-2.67 (-7.86 to 2.52)
Asthma	Glucocorticoids (R03BA)	-0.67 (-2.47 to 1.09)	-0.22 (-1.93 to 1.46)	-0.02 (-1.55 to 1.53)		-0.06 (-1.43 to 1.32)				0.01 (-1.86 to 1.90)			-0.24 (-1.75 to 1.25)
Asthma	Other systemic drugs for obstructive airway diseases (R03DX)	-0.37 (-2.20 to 1.46)	0.13 (-2.18 to 2.44)	2.55 (-0.05 to 5.14)		-0.23 (-2.03 to 1.56)				-1.02 (-2.82 to 0.79)			-1.26 (-3.52 to 0.99)
BPH	Drugs used in erectile dysfunction (G04BE)	-0.30 (-1.02 to 0.46)		0.07 (-0.66 to 0.77)		-0.06 (-0.62 to 0.52)	-0.36 (-1.15 to 0.49)	0.00 (-0.67 to 0.66)					0.33 (-0.53 to 1.13)
CIU	Other systemic drugs for obstructive airway diseases (R03DX)	0.07 (-0.58 to 0.75)	-0.66 (-1.25 to -0.08)*	0.09 (-0.70 to 0.86)	0.10 (-0.45 to 0.65)	-0.26 (-0.90 to 0.37)							-0.09 (-0.71 to 0.52)
Dementia	Thiazolidinediones (A10BG)	-0.46 (-1.01 to 0.11)	0.04 (-0.33 to 0.40)	-0.05 (-0.54 to 0.40)		-0.19 (-0.56 to 0.18)							0.10 (-0.40 to 0.61)	0.05 (-0.54 to 0.64)
Dementia	Anticholinesterases (N06DA)	0.14 (-0.30 to 0.60)	0.27 (-0.10 to 0.63)	0.02 (-0.37 to 0.40)		-0.18 (-0.48 to 0.14)							0.12 (-0.27 to 0.50)	-0.76 (-1.59 to 0.06)
Diabetes	INSULINS AND ANALOGUES (A10A) vs Glucagon-like peptide-1 (GLP-1) analogues (A10BJ)	0.03 (-0.12 to 0.18)	-0.04 (-0.17 to 0.10)	0.04 (-0.09 to 0.17)		0.01 (-0.10 to 0.12)			-0.00 (-0.21 to 0.22)				0.08 (-0.05 to 0.21)
Diabetes	Biguanides (A10BA) vs Glucagon-like peptide-1 (GLP-1) analogues (A10BJ)	0.15 (-0.07 to 0.37)	0.08 (-0.11 to 0.26)	0.01 (-0.18 to 0.20)		-0.13 (-0.26 to 0.01)			0.14 (-0.25 to 0.53)				-0.01 (-0.19 to 0.17)
Diabetes	Sulfonylureas (A10BB) vs Dipeptidyl peptidase 4 (DPP-4) inhibitors (A10BH)	-0.03 (-0.14 to 0.08)	-0.01 (-0.10 to 0.09)	0.07 (-0.01 to 0.15)		0.03 (-0.05 to 0.10)			-0.09 (-0.33 to 0.16)				-0.05 (-0.13 to 0.03)
Diabetes	Sulfonylureas (A10BB) vs Sodium-glucose co-transporter 2 (SGLT2) inhibitors (A10BK)	-0.03 (-0.15 to 0.09)	0.04 (-0.07 to 0.16)	0.04 (-0.06 to 0.14)		-0.02 (-0.10 to 0.06)			0.05 (-0.25 to 0.35)				0.05 (-0.04 to 0.13)
Diabetes	Dipeptidyl peptidase 4 (DPP-4) inhibitors (A10BH) vs Glucagon-like peptide-1 (GLP-1) analogues (A10BJ)	0.15 (-0.09 to 0.40)	-0.10 (-0.35 to 0.15)	0.03 (-0.20 to 0.26)		-0.07 (-0.24 to 0.10)			-0.01 (-0.69 to 0.67)				-0.05 (-0.28 to 0.17)
Diabetes	Dipeptidyl peptidase 4 (DPP-4) inhibitors (A10BH) vs Sodium-glucose co-transporter 2 (SGLT2) inhibitors (A10BK)	0.06 (-0.10 to 0.21)	-0.03 (-0.16 to 0.10)	0.07 (-0.05 to 0.19)		0.07 (-0.04 to 0.17)			-0.02 (-0.31 to 0.28)				-0.08 (-0.19 to 0.03)
Diabetes	Dipeptidyl peptidase 4 (DPP-4) inhibitors (A10BH)	0.11 (0.00 to 0.21)	0.01 (-0.06 to 0.07)	0.03 (-0.05 to 0.10)		0.06 (-0.07 to 0.19)			0.01 (-0.06 to 0.09)				0.00 (-0.06 to 0.07)
Diabetes	Glucagon-like peptide-1 (GLP-1) analogues (A10BJ)	-0.19 (-0.91 to 0.57)	0.46 (0.08 to 0.85)*	-0.40 (-0.72 to -0.08)*		0.25 (0.04 to 0.47)*			0.61 (-0.22 to 1.45)				0.31 (-0.10 to 0.70)
Diabetes	Sodium-glucose co-transporter 2 (SGLT2) inhibitors (A10BK)	-0.04 (-0.11 to 0.03)	0.02 (-0.04 to 0.09)	0.02 (-0.03 to 0.07)		0.01 (-0.03 to 0.05)			0.06 (-0.03 to 0.17)				-0.01 (-0.05 to 0.04)
ED	Drugs used in erectile dysfunction (G04BE)	-0.93 (-2.26 to 0.41)	0.96 (-0.58 to 2.51)	-0.39 (-1.72 to 0.94)		0.76 (-0.05 to 1.56)	-0.26 (-1.50 to 0.97)						0.15 (-1.19 to 1.48)
GORD	Proton pump inhibitors (A02BC)		-0.07 (-0.17 to 0.03)		0.03 (-0.09 to 0.15)		0.01 (-0.16 to 0.18)				0.20 (-0.08 to 0.48)	-0.10 (-0.35 to 0.14)			-0.02 (-0.14 to 0.10)
Gout	Preparations inhibiting uric acid production (M04AA)		0.67 (-0.41 to 1.74)		-0.66 (-1.75 to 0.43)		-0.67 (-2.06 to 0.71)	0.64 (-1.23 to 2.51)	0.66 (-0.96 to 2.27)						1.85 (0.40 to 3.31)*
Hypertension	ACE inhibitors, plain (C09AA) vs Angiotensin II antagonists, plain (C09CA)	-0.39 (-1.27 to 0.55)	0.32 (-0.45 to 1.09)	-0.17 (-0.86 to 0.51)	-0.02 (-0.99 to 0.94)								0.38 (-0.33 to 1.11)	-0.08 (-1.47 to 1.32)
Hypertension	Thiazides, plain (C03AA)	-1.64 (-3.81 to 0.53)	0.68 (-1.17 to 2.53)	1.30 (-0.48 to 3.08)	0.61 (-1.33 to 2.55)								0.04 (-1.58 to 1.67)	-0.97 (-4.27 to 2.33)
Hypertension	Angiotensin II antagonists, plain (C09CA)	1.20 (-0.87 to 3.27)	-1.07 (-2.99 to 0.85)	2.56 (0.94 to 4.18)*	1.03 (-1.18 to 3.25)								-0.24 (-2.03 to 1.54)	2.28 (-2.69 to 7.25)
IBD	Selective immunosuppressants (L04AA)	0.09 (-0.20 to 0.38)	0.17 (-0.25 to 0.57)	0.52 (-0.02 to 1.06)		0.05 (-0.37 to 0.49)						-0.17 (-0.70 to 0.39)	0.06 (-0.26 to 0.35)
IBD	Tumor necrosis factor alpha (TNF-) inhibitors (L04AB)	0.03 (-0.30 to 0.35)	0.12 (-0.27 to 0.48)	-0.30 (-0.75 to 0.22)		0.12 (-0.42 to 0.74)						-0.25 (-0.96 to 0.44)	-0.07 (-0.36 to 0.23)
IBD	Interleukin inhibitors (L04AC)-IL12-IL23	-0.16 (-0.60 to 0.31)	-0.31 (-0.80 to 0.17)	0.53 (-0.01 to 1.05)		0.58 (-0.07 to 1.25)						-0.34 (-1.39 to 0.73)	-0.02 (-0.39 to 0.35)
Osteoporosis	Bisphosphonates (M05BA) vs Parathyroid hormones and analogues (H05AA)	0.01 (-0.22 to 0.23)	-0.24 (-0.47 to -0.01)*	0.02 (-0.24 to 0.29)		-0.01 (-0.23 to 0.21)							0.01 (-0.21 to 0.23)	0.34 (0.02 to 0.67)*
Osteoporosis	Parathyroid hormones and analogues (H05AA)	-0.09 (-0.31 to 0.12)	-0.05 (-0.25 to 0.15)	-0.06 (-0.25 to 0.14)		0.03 (-0.15 to 0.21)							0.00 (-0.20 to 0.19)	-0.25 (-0.54 to 0.04)
Osteoporosis	Bisphosphonates (M05BA)	0.00 (-0.05 to 0.06)	-0.03 (-0.09 to 0.03)	0.02 (-0.03 to 0.07)		0.02 (-0.03 to 0.07)							-0.02 (-0.07 to 0.03)	0.06 (-0.02 to 0.12)
Parkinson Disease	Dopamine agonists (N04BC)	0.10 (-0.61 to 0.81)	0.37 (-0.20 to 0.95)	0.18 (-0.44 to 0.81)		-0.15 (-0.69 to 0.40)	0.68 (-0.14 to 1.47)						-0.22 (-0.85 to 0.40)
Psoriasis	Interleukin inhibitors (L04AC)-IL12-IL23		-0.20 (-0.71 to 0.30)	-0.45 (-0.90 to -0.02)*		0.11 (-0.27 to 0.48)	0.34 (-0.20 to 0.90)						-0.31 (-0.79 to 0.16)
Psoriasis	Interleukin inhibitors (L04AC)-IL17A		0.06 (-0.15 to 0.27)	0.04 (-0.15 to 0.23)		0.46 (-0.87 to 1.82)	0.04 (-0.21 to 0.30)						-0.06 (-0.25 to 0.13)
Pulmonary Disease, Chronic Obstructive	Selective beta-2-adrenoreceptor agonists (R03AC)	0.00 (-0.93 to 0.94)	-0.30 (-1.13 to 0.54)	-0.04 (-1.01 to 0.94)		-0.39 (-1.06 to 0.28)	0.10 (-0.96 to 1.16)						0.19 (-0.80 to 1.17)
Pulmonary Disease, Chronic Obstructive	Glucocorticoids (R03BA)	-0.22 (-0.65 to 0.21)	0.14 (-0.24 to 0.50)	-0.29 (-0.67 to 0.10)		0.07 (-0.21 to 0.35)	0.03 (-0.40 to 0.46)						-0.00 (-0.36 to 0.37)
Pulmonary Disease, Chronic Obstructive	Selective beta-2-adrenoreceptor agonists (R03AC) vs Anticholinergics (R03BB)	0.33 (-0.26 to 0.94)	-0.02 (-0.67 to 0.59)	0.11 (-0.61 to 0.82)		-0.11 (-0.52 to 0.30)	0.27 (-0.29 to 0.85)						0.27 (-0.30 to 0.84)
Pulmonary Fibrosis	Other protein kinase inhibitors (L01EX)	0.18 (-0.40 to 0.76)	-0.19 (-0.82 to 0.46)	-0.16 (-0.80 to 0.50)	0.15 (-0.50 to 0.81)	0.15 (-0.45 to 0.76)							0.28 (-0.30 to 0.91)
Restless Legs Syndrome	Dopamine agonists (N04BC)	0.59 (-0.40 to 1.58)	-0.76 (-1.64 to 0.07)	0.07 (-0.72 to 0.86)		0.20 (-0.72 to 1.14)							0.43 (-0.34 to 1.16)		-0.26 (-1.32 to 0.82)
Rhinitis, allergic	fluticasone (R01AD08)	7.58 (-2.42 to 17.58)	1.26 (-5.50 to 8.03)	5.68 (-1.44 to 12.79)		-6.12 (-13.61 to 1.37)							-1.94 (-7.47 to 3.58)		5.49 (-2.92 to 13.91)
Systemic Lupus Erythematosus	Selective immunosuppressants (L04AA)	0.01 (-0.24 to 0.27)	0.11 (-0.16 to 0.38)	-0.09 (-0.39 to 0.20)		-0.02 (-0.26 to 0.22)						-0.17 (-0.46 to 0.12)	0.12 (-0.16 to 0.41)
