# Supplementary material for: Treatment effect modification due to comorbidity: Individual participant data meta-analyses of 120 randomised controlled trials
Source: PLoS Med. 2023 Jun 6;20(6):e1004176. doi: 10.1371/journal.pmed.1004176 (PMC10243630; doi:10.1371/journal.pmed.1004176)
Supplement: S2 Table — This table shows the coefficients and 95% CIs for the comorbidity–treatment interaction continuous biomarkers associated with comorbidity. Biomarkers assessed were estimated glomerular filtration rate (eGFR, as a marker of renal impairment, taken from trial data where this was available and calculated from creatinine, age, sex, and race using the MDRD equations if it was not), body mass index (as recorded or calculated based on height and weight), fibrosis-4 (FIB-4) index (as a marker of liver disease calculated from aspartate aminotransferase, alanine transaminase, and platelet counts), haemoglobin, and MBP (defined as 0.5 × (systolic blood pressure + diastolic blood pressure)). (XLSX) [file pmed.1004176.s003.xlsx]

## Sheet: Sheet1
Index condition	Treatment comparison	BMI	EGFR	FIB4	HGB	MBP
Ankylosing Spondylitis	Tumor necrosis factor alpha (TNF-) inhibitors (L04AB)	0.08 (-0.01 to 0.16)	-0.06 (-0.14 to 0.03)		-0.04 (-0.51 to 0.43)	0.02 (-0.06 to 0.10)
Ankylosing Spondylitis	Interleukin inhibitors (L04AC)-IL6	-0.03 (-0.12 to 0.06)		-0.02 (-0.21 to 0.16)	-0.01 (-0.10 to 0.08)	-0.02 (-0.14 to 0.09)
Asthma	Glucocorticoids (R03BA)	0.02 (-0.63 to 0.67)	-3.46 (-20.79 to 13.86)	-1.24 (-3.42 to 0.94)	-1.16 (-2.27 to -0.05)*
Asthma	Other systemic drugs for obstructive airway diseases (R03DX)	0.14 (-0.51 to 0.79)	-0.28 (-8.26 to 7.70)	0.33 (-0.92 to 1.58)	-0.26 (-1.12 to 0.61)	0.47 (-0.30 to 1.24)
BPH	Drugs used in erectile dysfunction (G04BE)	0.08 (-0.31 to 0.48)	-0.36 (-1.11 to 0.53)	-0.03 (-0.36 to 0.32)	-0.06 (-0.37 to 0.27)	-0.02 (-0.39 to 0.36)
CIU	Other systemic drugs for obstructive airway diseases (R03DX)	0.04 (-0.12 to 0.20)	-0.03 (-0.88 to 0.79)	0.20 (-0.41 to 0.84)	-0.11 (-0.43 to 0.20)	0.12 (-0.16 to 0.41)
Dementia	Thiazolidinediones (A10BG)	0.16 (-0.08 to 0.39)	-0.01 (-0.17 to 0.15)	-0.06 (-0.24 to 0.12)	-0.14 (-0.36 to 0.08)	-0.06 (-0.26 to 0.14)
Dementia	Anticholinesterases (N06DA)	-0.01 (-0.22 to 0.20)	0.05 (-0.13 to 0.25)	-0.01 (-0.14 to 0.12)	-0.28 (-1.25 to 0.72)	-0.03 (-0.19 to 0.16)
Diabetes	INSULINS AND ANALOGUES (A10A) vs Glucagon-like peptide-1 (GLP-1) analogues (A10BJ)	0.02 (-0.02 to 0.06)	-0.01 (-0.13 to 0.11)	-0.02 (-0.07 to 0.03)	0.07 (0.02 to 0.12)*	-0.02 (-0.07 to 0.04)
Diabetes	Biguanides (A10BA) vs Glucagon-like peptide-1 (GLP-1) analogues (A10BJ)	-0.01 (-0.07 to 0.04)	0.18 (-0.44 to 0.81)	-0.06 (-0.13 to 0.02)	-0.01 (-0.07 to 0.06)	-0.03 (-0.10 to 0.03)
Diabetes	Sulfonylureas (A10BB) vs Dipeptidyl peptidase 4 (DPP-4) inhibitors (A10BH)	-0.00 (-0.04 to 0.03)	0.21 (-0.29 to 0.70)	-0.01 (-0.06 to 0.04)	-0.02 (-0.06 to 0.02)	0.02 (-0.03 to 0.07)
Diabetes	Sulfonylureas (A10BB) vs Sodium-glucose co-transporter 2 (SGLT2) inhibitors (A10BK)	0.02 (-0.03 to 0.06)	-0.01 (-0.04 to 0.03)	-0.10 (-0.15 to -0.04)*	-0.04 (-0.30 to 0.22)	0.01 (-0.03 to 0.06)
Diabetes	Dipeptidyl peptidase 4 (DPP-4) inhibitors (A10BH) vs Glucagon-like peptide-1 (GLP-1) analogues (A10BJ)	0.03 (-0.06 to 0.11)	0.46 (-0.24 to 1.16)	0.03 (-0.09 to 0.15)	0.02 (-0.07 to 0.11)	-0.00 (-0.10 to 0.10)
Diabetes	Dipeptidyl peptidase 4 (DPP-4) inhibitors (A10BH) vs Sodium-glucose co-transporter 2 (SGLT2) inhibitors (A10BK)	-0.03 (-0.08 to 0.02)	0.02 (-0.04 to 0.07)	-0.03 (-0.09 to 0.04)	-0.43 (-0.79 to -0.07)*	-0.05 (-0.12 to 0.01)
Diabetes	Dipeptidyl peptidase 4 (DPP-4) inhibitors (A10BH)	0.02 (-0.00 to 0.05)	-0.01 (-0.03 to 0.02)	0.03 (-0.02 to 0.07)	-0.00 (-0.03 to 0.03)	-0.00 (-0.03 to 0.03)
Diabetes	Glucagon-like peptide-1 (GLP-1) analogues (A10BJ)	0.09 (0.00 to 0.17)	-0.17 (-0.37 to 0.02)	0.09 (-0.07 to 0.25)	-0.15 (-0.26 to -0.04)*	-0.02 (-0.15 to 0.12)
Diabetes	Sodium-glucose co-transporter 2 (SGLT2) inhibitors (A10BK)	0.00 (-0.02 to 0.02)	-0.03 (-0.05 to -0.01)*	-0.02 (-0.05 to 0.00)	-0.01 (-0.03 to 0.00)	0.01 (-0.01 to 0.03)
ED	Drugs used in erectile dysfunction (G04BE)	-0.11 (-0.53 to 0.31)	-0.31 (-1.29 to 0.68)	0.03 (-0.51 to 0.56)	-0.07 (-0.49 to 0.34)	-0.09 (-0.57 to 0.38)
GORD	Proton pump inhibitors (A02BC)	-0.02 (-0.06 to 0.01)	0.08 (-0.06 to 0.21)		-0.03 (-0.07 to 0.02)	0.00 (-0.03 to 0.04)
Gout	Preparations inhibiting uric acid production (M04AA)	0.01 (-0.25 to 0.27)	-0.10 (-0.67 to 0.46)		-0.12 (-0.52 to 0.28)	0.27 (-0.03 to 0.57)
Hypertension	ACE inhibitors, plain (C09AA) vs Angiotensin II antagonists, plain (C09CA)	0.12 (-0.32 to 0.54)	-0.47 (-1.46 to 0.50)	-0.21 (-0.74 to 0.31)	-0.36 (-0.84 to 0.12)	0.28 (-0.21 to 0.76)
Hypertension	Thiazides, plain (C03AA)	0.52 (0.04 to 1.00)*	0.00 (-1.22 to 1.22)	-0.21 (-0.72 to 0.29)	0.02 (-0.61 to 0.64)	-0.16 (-0.71 to 0.39)
Hypertension	Angiotensin II antagonists, plain (C09CA)	1.21 (0.45 to 1.98)*	2.27 (-0.19 to 4.73)	0.43 (-0.26 to 1.11)	-0.11 (-0.98 to 0.75)	0.09 (-1.03 to 1.21)
IBD	Selective immunosuppressants (L04AA)	-0.02 (-0.20 to 0.16)	0.09 (-0.62 to 0.80)		-0.00 (-0.13 to 0.13)	0.03 (-0.14 to 0.21)
IBD	Tumor necrosis factor alpha (TNF-) inhibitors (L04AB)	-0.05 (-0.21 to 0.12)	-0.08 (-0.30 to 0.11)		0.69 (-0.24 to 1.67)	-0.05 (-0.78 to 0.70)
IBD	Interleukin inhibitors (L04AC)-IL12-IL23		-0.06 (-0.25 to 0.12)		0.16 (-0.64 to 0.94)
Inflammatory Arthropathy	Tumor necrosis factor alpha (TNF-) inhibitors (L04AB) vs Interleukin inhibitors (L04AC)-IL6	0.22 (-0.79 to 1.23)	0.29 (-2.35 to 2.92)	-0.58 (-2.83 to 1.67)	0.09 (-1.11 to 1.30)	-1.11 (-2.39 to 0.17)
Inflammatory Arthropathy	Tumor necrosis factor alpha (TNF-) inhibitors (L04AB)	0.12 (-0.47 to 0.71)	0.38 (-0.17 to 0.92)		0.35 (-1.31 to 1.98)	0.13 (-0.52 to 0.79)
Inflammatory Arthropathy	Interleukin inhibitors (L04AC)-IL12-IL23	-0.63 (-3.52 to 2.26)	1.61 (-2.44 to 5.66)		-12.10 (-28.41 to 4.21)	3.96 (0.58 to 7.35)*
Inflammatory Arthropathy	Interleukin inhibitors (L04AC)-IL6	-0.18 (-0.69 to 0.35)	-0.46 (-2.12 to 1.18)	-0.13 (-1.19 to 0.90)	0.08 (-0.55 to 0.71)	-0.01 (-0.64 to 0.63)
Osteoporosis	Bisphosphonates (M05BA) vs Parathyroid hormones and analogues (H05AA)	-0.02 (-0.11 to 0.08)	-0.11 (-0.27 to 0.06)	-0.05 (-0.16 to 0.06)	-0.01 (-0.11 to 0.09)	0.13 (0.03 to 0.24)*
Osteoporosis	Parathyroid hormones and analogues (H05AA)	-0.06 (-0.17 to 0.05)	-0.05 (-0.16 to 0.04)	-0.07 (-0.39 to 0.26)	0.02 (-0.10 to 0.16)	0.03 (-0.05 to 0.11)
Osteoporosis	Bisphosphonates (M05BA)	0.00 (-0.03 to 0.04)	-0.01 (-0.03 to 0.02)	0.02 (-0.01 to 0.05)	-0.01 (-0.04 to 0.02)	0.01 (-0.01 to 0.04)
Parkinson Disease	Dopamine agonists (N04BC)	-0.04 (-0.33 to 0.24)	0.26 (-0.24 to 0.78)	-0.00 (-0.34 to 0.33)	0.06 (-0.27 to 0.39)	-0.02 (-0.30 to 0.26)
Psoriasis	Tumor necrosis factor alpha (TNF-) inhibitors (L04AB)	0.13 (-0.03 to 0.29)	-0.12 (-0.29 to 0.05)		-1.51 (-2.48 to -0.54)*	-0.01 (-0.17 to 0.15)
Psoriasis	Interleukin inhibitors (L04AC)-IL12-IL23	-0.00 (-0.11 to 0.11)	-0.05 (-0.19 to 0.08)		0.30 (-0.52 to 1.11)	-0.05 (-0.19 to 0.09)
Psoriasis	Interleukin inhibitors (L04AC)-IL17A	-0.02 (-0.08 to 0.04)	0.03 (-0.45 to 0.49)	-0.12 (-0.24 to 0.00)	0.28 (0.13 to 0.44)*	-0.17 (-0.26 to -0.07)*
Pulmonary Disease, Chronic Obstructive	Selective beta-2-adrenoreceptor agonists (R03AC)	-0.22 (-0.50 to 0.05)				-0.27 (-0.60 to 0.07)
Pulmonary Disease, Chronic Obstructive	Glucocorticoids (R03BA)	0.11 (-0.03 to 0.26)				-0.15 (-0.33 to 0.01)
Pulmonary Disease, Chronic Obstructive	Selective beta-2-adrenoreceptor agonists (R03AC) vs Anticholinergics (R03BB)	-0.11 (-0.46 to 0.24)				0.03 (-0.44 to 0.49)
Pulmonary Fibrosis	Other protein kinase inhibitors (L01EX)	0.10 (-0.20 to 0.42)	0.55 (-0.23 to 1.31)	-0.26 (-0.52 to 0.02)	-0.19 (-0.50 to 0.14)	0.10 (-0.17 to 0.37)
Restless Legs Syndrome	Dopamine agonists (N04BC)	0.05 (-0.34 to 0.44)	0.05 (-0.80 to 0.90)	0.05 (-0.70 to 0.82)	-0.05 (-0.62 to 0.50)	-0.05 (-0.54 to 0.45)
Rhinitis, allergic	fluticasone (R01AD08)	0.03 (-1.80 to 1.86)	-4.87 (-12.14 to 2.40)	2.86 (-2.91 to 8.62)	-0.81 (-3.85 to 2.22)	-1.75 (-4.21 to 0.70)
Systemic Lupus Erythematosus	Selective immunosuppressants (L04AA)	-0.02 (-0.13 to 0.10)		-0.13 (-0.33 to 0.08)	0.01 (-0.11 to 0.13)	-0.01 (-0.16 to 0.13)
