# Supplementary material for: Treatment effect modification due to comorbidity: Individual participant data meta-analyses of 120 randomised controlled trials
Source: PLoS Med. 2023 Jun 6;20(6):e1004176. doi: 10.1371/journal.pmed.1004176 (PMC10243630; doi:10.1371/journal.pmed.1004176)
Supplement: S3 Table — This table presents the results for meta-analyses of less than 5 trials using a random effects meta-analysis presenting alongside the fixed-effects findings from the main manuscript. (XLSX) [file pmed.1004176.s004.xlsx]

## Sheet: Sheet1
Index condition	Treatment comparison	N trials	Fixed effects	Random effects
Ankylosing Spondylitis	Tumor necrosis factor alpha (TNF-) inhibitors (L04AB)	2	0.04 (-0.03 to 0.11)	0.05 (-0.53 to 0.66)
Asthma	Glucocorticoids (R03BA)	2	-0.22 (-1.07 to 0.54)	-0.19 (-1.22 to 0.90)
CIU	Other systemic drugs for obstructive airway diseases (R03DX)	3	-0.17 (-0.36 to 0.01)	-0.16 (-0.60 to 0.32)
Dementia	Thiazolidinediones (A10BG)	3	-0.04 (-0.16 to 0.07)	-0.05 (-0.51 to 0.37)
Dementia	Anticholinesterases (N06DA)	3	-0.04 (-0.17 to 0.08)	-0.04 (-0.35 to 0.26)
Diabetes	INSULINS AND ANALOGUES (A10A) vs Glucagon-like peptide-1 (GLP-1) analogues (A10BJ)	2	0.03 (-0.00 to 0.07)	0.04 (-0.35 to 0.51)
Diabetes	Glucagon-like peptide-1 (GLP-1) analogues (A10BJ)	2	0.07 (-0.02 to 0.16)	0.05 (-0.78 to 0.76)
GORD	Proton pump inhibitors (A02BC)	2	-0.02 (-0.07 to 0.03)	-0.04 (-0.66 to 0.59)
Hypertension	ACE inhibitors, plain (C09AA) vs Angiotensin II antagonists, plain (C09CA)	3	0.14 (-0.13 to 0.41)	0.03 (-0.39 to 0.47)
IBD	Selective immunosuppressants (L04AA)	2	0.05 (-0.06 to 0.17)	0.04 (-0.64 to 0.71)
IBD	Interleukin inhibitors (L04AC)-IL12-IL23	3	0.01 (-0.17 to 0.17)	0.05 (-0.51 to 0.65)
Inflammatory Arthropathy	Interleukin inhibitors (L04AC)-IL6	4	-0.39 (-0.77 to 0.02)	-0.49 (-1.30 to 0.29)
Osteoporosis	Parathyroid hormones and analogues (H05AA)	2	-0.03 (-0.09 to 0.02)	-0.08 (-0.72 to 0.63)
Osteoporosis	Bisphosphonates (M05BA)	2	0.01 (-0.01 to 0.03)	0.01 (-0.59 to 0.46)
Parkinson Disease	Dopamine agonists (N04BC)	4	0.14 (-0.03 to 0.33)	0.11 (-0.34 to 0.58)
Psoriasis	Interleukin inhibitors (L04AC)-IL12-IL23	2	-0.13 (-0.26 to 0.00)	-0.12 (-0.71 to 0.57)
Psoriasis	Interleukin inhibitors (L04AC)-IL17A	4	0.02 (-0.05 to 0.09)	0.07 (-0.36 to 0.48)
Pulmonary Disease, Chronic Obstructive	Glucocorticoids (R03BA)	3	0.03 (-0.07 to 0.13)	0.02 (-0.33 to 0.33)
Pulmonary Disease, Chronic Obstructive	Selective beta-2-adrenoreceptor agonists (R03AC) vs Anticholinergics (R03BB)	2	0.04 (-0.10 to 0.20)	0.04 (-0.56 to 0.72)
Pulmonary Fibrosis	Other protein kinase inhibitors (L01EX)	2	0.01 (-0.15 to 0.17)	-0.00 (-0.81 to 0.64)
Restless Legs Syndrome	Dopamine agonists (N04BC)	3	-0.02 (-0.33 to 0.27)	-0.04 (-0.60 to 0.48)
Systemic Lupus Erythematosus	Selective immunosuppressants (L04AA)	2	0.03 (-0.04 to 0.11)	0.02 (-0.55 to 0.57)
